# Supplementary material for: Interplay of the ribosome A and CAR sites
Source: NAR Genom Bioinform. 2026 Jun 3;8(2):lqag055. doi: 10.1093/nargab/lqag055 (PMC13231172; doi:10.1093/nargab/lqag055)
Supplement: lqag055_Supplemental_Files [file lqag055_supplemental_files.zip]

Archive with 3 entries (3 files):
- H-bond data.xlsx
- Raval_supplementary_mat_2_18_2026.pdf
- stacking data.xlsx
