# Supplementary material for: Interplay of the ribosome A and CAR sites
Source: NAR Genom Bioinform. 2026 Jun 3;8(2):lqag055. doi: 10.1093/nargab/lqag055 (PMC13231172; doi:10.1093/nargab/lqag055)
Supplement: lqag055_Supplemental_Files [file lqag055_supplemental_files.zip › H-bond data.xlsx]

## Sheet: Sheet1
	A-site								CAR site
	tRNA nt34 wobble				tRNA nt34 Watson-Crick				tRNA nt34 wobble				tRNA nt34 Watson-Crick
A site N1 N2	+1GCU		+1CGU		+1GCU		+1CGU		+1GCU		+1CGU		+1GCU		+1CGU
	mean*	s.e**	mean	s.e	mean	s.e	mean	s.e	mean	s.e	mean	s.e	mean	s.e	mean	s.e
UU	2.32623	0.0183147	2.16516	0.0201482	3.06326	0.0340305	2.58163	0.038008	1.60884	0.0171816	0.98245	0.019095	1.18241	0.021346	0.756817	0.0107318
AG	3.55473	0.0369209	3.49037	0.0380156	4.36547	0.034488	5.0535	0.0281763	2.10363	0.0318533	0.622567	0.014832	1.43851	0.0211429	0.58728	0.0136147
CC	4.0278	0.0340964	4.80517	0.0386271	5.48097	0.035094	5.7339	0.0391211	1.92657	0.030497	0.739133	0.0171177	1.27677	0.0196612	0.805767	0.0155348
UG	2.7047	0.0270825	3.37923	0.0321485	3.4545	0.0472275	4.53057	0.0411561	2.44833	0.0267507	0.7281	0.0217219	1.86903	0.0274562	0.456	0.00993042
UA	2.41987	0.0274633	2.2982	0.0234148	2.30323	0.0333401	2.32367	0.0264125	1.1942	0.0211871	0.697033	0.0130162	1.28603	0.0276639	0.730367	0.0124511
AA	2.5691	0.0215836	2.25943	0.0277918	3.6411	0.0253309	2.96073	0.0433982	1.67973	0.0226825	0.847233	0.0167296	1.16853	0.0161836	0.6825	0.0126966
* mean H-bond counts are each computed from 30 replicate MD runs
**standard errors are computed from the 30 mean H-bond counts from 30 replicate MD runs
