# Supplementary material for: Interplay of the ribosome A and CAR sites
Source: NAR Genom Bioinform. 2026 Jun 3;8(2):lqag055. doi: 10.1093/nargab/lqag055 (PMC13231172; doi:10.1093/nargab/lqag055)
Supplement: lqag055_Supplemental_Files [file lqag055_supplemental_files.zip › stacking data.xlsx]

## Sheet: center of geometry distances Å
	stack_a
	tRNA nt34 wobble				tRNA nt34 Watson-Crick
A site N1 N2	+1GCU		+1CGU		+1GCU		+1 CGU
	mean*	s.e**	mean	s.e	mean	s.e	mean	s.e
UU	4.14802	0.0230165	4.31708	0.0326593	3.88442	0.0134868	4.35997	0.0361879
AG	4.5811	0.0217446	4.3948	0.0118009	4.6048	0.0228614	4.37275	0.0103682
CC	3.801	0.00723477	3.77377	0.00793307	3.79408	0.00876686	3.72791	0.00684987
UG	4.3578	0.0178118	4.32339	0.0168037	4.42772	0.0141456	4.42432	0.0181829
UA	4.38772	0.0258919	4.51207	0.0228339	4.31689	0.0160466	4.36331	0.0238731
AA	4.58864	0.0231182	4.77365	0.0377152	4.41103	0.00965347	4.57304	0.0162134
	stack_b
	tRNA nt34 wobble				tRNA nt34 Watson-Crick
A site N1 N2	+1GCU		+1CGU		+1GCU		+1 CGU
	mean	s.e	mean	s.e	mean	s.e	mean	s.e
UU	3.88405	0.0191468	3.75325	0.0106598	3.69855	0.00910151	3.68179	0.00670781
AG	3.9169	0.0130616	3.82851	0.00699533	3.82066	0.00946659	3.72275	0.00678845
CC	3.8768	0.0132339	3.65051	0.00457387	3.64302	0.00452482	3.54741	0.00293646
UG	4.07218	0.0116199	3.89601	0.0133958	3.86971	0.0112825	3.90249	0.0228918
UA	4.30504	0.0300052	5.11435	0.0444952	4.76188	0.039256	4.89592	0.0366513
AA	4.08781	0.0284376	3.89341	0.0235143	3.85198	0.0125787	3.8737	0.0196271
	stack_c
	tRNA nt34 wobble				tRNA nt34 Watson-Crick
A site N1 N2	+1GCU		+1CGU		+1GCU		+1 CGU
	mean	s.e	mean	s.e	mean	s.e	mean	s.e
UU	4.83871	0.0292352	4.90499	0.0243842	5.10177	0.0350488	5.62213	0.043413
AG	5.74575	0.0484549	6.13433	0.0442668	5.69183	0.0461624	5.95865	0.0354082
CC	5.91599	0.049785	4.60349	0.0241167	5.02833	0.0288269	5.14006	0.0363033
UG	5.89905	0.0606204	6.45667	0.0549359	6.05625	0.037053	5.90203	0.0346266
UA	5.95634	0.0513564	5.87283	0.0437668	6.39969	0.0440732	5.69779	0.0343317
AA	4.99389	0.0340293	5.26663	0.034164	5.22605	0.027913	5.58166	0.0385457
	stack_d
	tRNA nt34 wobble				tRNA nt34 Watson-Crick
A site N1 N2	+1GCU		+1CGU		+1GCU		+1 CGU
	mean	s.e	mean	s.e	mean	s.e	mean	s.e
UU	3.97659	0.0166487	4.02384	0.0201184	4.27622	0.0258156	4.12835	0.0187453
AG	3.96614	0.0117263	4.01518	0.016973	3.97574	0.0101389	3.97786	0.0143334
CC	4.08925	0.0244513	4.16791	0.0226352	4.263	0.0294301	4.11797	0.0284116
UG	3.98221	0.0167792	3.997	0.0160033	3.98865	0.0124066	4.31066	0.0325386
UA	5.02987	0.0669763	4.37691	0.0379125	4.95304	0.0528683	4.22843	0.0265616
AA	4.28708	0.0277107	4.13538	0.0214442	4.27734	0.0337358	4.32179	0.0282755
	stack_e
	tRNA nt34 wobble				tRNA nt34 Watson-Crick
A site N1 N2	+1GCU		+1CGU		+1GCU		+1 CGU
	mean	s.e	mean	s.e	mean	s.e	mean	s.e
UU	4.98956	0.0265864	4.75578	0.0238654	5.08343	0.0284034	4.89269	0.0270359
AG	4.41514	0.0229451	5.04553	0.0311542	4.67696	0.0269927	4.63858	0.0322822
CC	4.86139	0.0329608	4.76131	0.027561	5.26078	0.0328786	4.79404	0.0294307
UG	4.73899	0.0369236	4.58336	0.0334547	4.63236	0.0282965	4.60441	0.0216156
UA	5.29757	0.0317354	4.78821	0.0238514	5.7581	0.0580292	4.95744	0.0389024
AA	5.4214	0.0358754	4.8068	0.0232888	4.90765	0.027811	5.02585	0.0456726
	stack_f
	tRNA nt34 wobble				tRNA nt34 Watson-Crick
A site N1 N2	+1GCU		+1CGU		+1GCU		+1 CGU
	mean	s.e	mean	s.e	mean	s.e	mean	s.e
UU	4.82852	0.0257228	4.87812	0.0194223	4.51691	0.0178253	4.71432	0.0238499
AG	3.91296	0.0141733	4.07166	0.0122722	3.91083	0.00719686	3.84519	0.00920231
CC	4.90593	0.024874	4.45462	0.00985809	4.45454	0.0114531	4.53706	0.0264976
UG	4.98617	0.0262076	4.53334	0.0132175	4.59471	0.0233368	4.62669	0.0199333
UA	4.71151	0.0201947	4.57975	0.017298	4.79393	0.0323343	4.43083	0.0126966
AA	3.93597	0.0189905	4.08276	0.0223041	3.81411	0.00728491	4.04147	0.0185589
	stack_g
	tRNA nt34 wobble				tRNA nt34 Watson-Crick
A site N1 N2	+1GCU		+1CGU		+1GCU		+1 CGU
	mean	s.e	mean	s.e	mean	s.e	mean	s.e
UU	5.31497	0.0307736	5.06951	0.0266552	4.92461	0.0189088	5.148	0.0226074
AG	4.76318	0.0323119	4.61437	0.0286819	4.58534	0.0214159	4.27799	0.0121193
CC	5.43974	0.0356673	5.14281	0.0313653	4.87414	0.0193912	4.90226	0.0190026
UG	5.46826	0.0392951	4.50525	0.0150598	4.8713	0.0313385	4.37063	0.032147
UA	4.88023	0.0255501	5.08348	0.0340728	4.91359	0.0256771	4.93663	0.0231029
AA	5.03135	0.0313583	4.61822	0.0315132	4.44719	0.0115407	4.71822	0.0320121
	stack_h
	tRNA nt34 wobble				tRNA nt34 Watson-Crick
A site N1 N2	+1GCU		+1CGU		+1GCU		+1 CGU
	mean	s.e	mean	s.e	mean	s.e	mean	s.e
UU	5.06327	0.0302296	6.16725	0.0516819	5.50187	0.0454559	6.68967	0.0493648
AG	5.64731	0.0304019	6.93903	0.0641008	5.50667	0.0214252	7.48867	0.0806068
CC	5.16152	0.0306765	6.36461	0.0599778	5.13892	0.0466765	6.07237	0.0516749
UG	5.1417	0.0270369	6.3475	0.0525978	5.48129	0.0297833	7.44618	0.0673107
UA	5.02363	0.0254619	6.1858	0.050712	5.80148	0.0410418	6.36975	0.0492516
AA	4.93411	0.0238454	6.18584	0.05875	4.94992	0.0201601	6.8674	0.0378187
	stack_i
	tRNA nt34 wobble				tRNA nt34 Watson-Crick
A site N1 N2	+1GCU		+1CGU		+1GCU		+1 CGU
	mean	s.e	mean	s.e	mean	s.e	mean	s.e
UU	6.36909	0.0490035	8.73935	0.070902	6.9918	0.0514958	8.39341	0.0696687
AG	6.42646	0.0439583	7.67932	0.062042	6.50619	0.044156	7.88981	0.0905281
CC	6.19531	0.0321005	7.5874	0.0711066	7.58981	0.0659659	8.39275	0.071242
UG	5.95869	0.0510754	8.4347	0.0765624	6.28364	0.0397657	7.9631	0.0675593
UA	7.41259	0.0683295	8.08907	0.0645443	6.74243	0.0763115	8.00636	0.0598385
AA	7.04411	0.0708986	8.10922	0.0639307	6.79659	0.0502908	7.75674	0.0721902
	stack_j
	tRNA nt34 wobble				tRNA nt34 Watson-Crick
A site N1 N2	+1GCU		+1CGU		+1GCU		+1 CGU
	mean	s.e	mean	s.e	mean	s.e	mean	s.e
UU	7.07352	0.0500701	4.62078	0.0590077	6.7359	0.0541757	5.06593	0.063159
AG	6.81906	0.0484317	5.96846	0.0646421	6.9568	0.0543347	5.32837	0.047477
CC	7.11191	0.0485597	4.66213	0.0503355	6.4479	0.0616734	5.07969	0.0551693
UG	7.05805	0.0422443	4.86316	0.0362205	7.13779	0.048818	4.78439	0.0382568
UA	7.49182	0.0851247	5.31253	0.0605875	7.20625	0.0792598	4.73699	0.039404
AA	6.69136	0.0653412	4.69098	0.0418747	7.17496	0.0725762	5.05723	0.0637496
*mean center of geometry distances are each computed from 30 replicate MD runs
**standard errors are computed from the 30 mean center of geometry distances from 30 replicate MD runs
